# Supplementary material for: Exposome-wide patterns predict brain health in aging
Source: Nat Commun. 2026 Apr 10;17:3409. doi: 10.1038/s41467-026-71271-9 (PMC13068930; doi:10.1038/s41467-026-71271-9)
Supplement: Supplementary file 4 — Source Data [file 41467_2026_71271_MOESM4_ESM.xlsx]

## Sheet: Figure 2
SourceData for the Figure 2
Title	mean absolute SHAP value
High blood pressure : diagnostic age	0.222
Loss of vision due to injury or trauma: diagnostic age	0.194
Sitting height	0.177
Diabetes disease : diagnostic duration	0.161
mean absolute SHAP value	0.140
Diastolic blood pressure, automated reading	0.110
Smoking : age when started	0.105
Coffee intake	0.103
Cancer : diagnostic duration (first time)	0.101
Smoking : age when stopped	0.090
Dried fruit intake	0.080
Glaucoma : diagnostic age	0.079
Cereal intake	0.069
Diabetes-related eye disease : diagnostic duration	0.063
Heel bone mineral density (BMD) T-score, automated (right)	0.061
Heel bone mineral density (BMD) T-score, automated (left)	0.056
Diabetes disease : diagnostic age	0.053
Unusual or psychotic experience : diagnostic age	0.052
Operation : age when took place (first time)	0.049
Alcohol intake	0.046
High blood pressure : diagnostic duration	0.043
Operation : age when took place (second time)	0.043
Pulse rate	0.040
Cooked vegetable intake	0.040
Hip circumference	0.035
Cancer : diagnostic age (first time)	0.032
Non-cancer illness: diagnostic age (first time)	0.032
Non-cancer illness: diagnostic duration (first time)	0.030
Smoking : age when started again (current smokers)	0.029
Hand grip strength (left)	0.029

## Sheet: Supplementary Figure 1
SourceData for the Supplementary Figure 1 (Panel A)
Title	mean absolute SHAP value
Alcohol intake	0.0875533
Alcohol intake frequency	0.0794345
Operation : age when took place (second time)	0.077431
Coffee intake	0.0723338
Weight change in last year	0.0694691
Smoking : diagnostic duration	0.0671578
Smoking: age when stopped	0.0653357
Diastolic blood pressure, automated reading	0.0650451
High blood pressure: diagnostic age	0.0650049
Known person advocated alcohol reduction	0.0592798
High blood pressure: diagnostic duration	0.0553359
Dried fruit intake	0.0551272
Worried more than others in similar situations	0.0531664
Cereal intake	0.0520529
smoking : age when started	0.0500473
Non-cancer illness: diagnostic duration (third time)	0.0457754
Vascular/heart problems	0.045664
Family relationship satisfaction	0.045329
Oily fish intake	0.0446597
Diabetes disease: diagnostic age	0.0443172
Water intake	0.0429365
Life-threatening illness	0.0425949
Non-cancer illness: diagnostic duration (sixth time)	0.0416794
Non-cancer illness: diagnostic age (third time)	0.0414781
General happiness	0.0409021
Smoking status	0.038922
Non-cancer illnesses: self-reported number	0.0380125
Difficulty relaxing lately	0.0377413
Cheese intake	0.0369603
Loud music exposure frequency	0.036536

## Sheet: Supplementary Figure 2
SourceData for the Supplementary Figure 2 (Panel A)
Title	mean absolute SHAP value
Diastolic blood pressure, automated reading	0.0709907
Coffee intake	0.0664666
Alcohol intake	0.0663305
High blood pressure : diagnostic age	0.0602356
Cereal intake	0.0558204
Alcohol intake frequency	0.0548442
Smoking : age when stopped	0.0542269
Smoking : diagnostic duration	0.05257
Operation : age when took place (first time)	0.0522065
Weight change in last year	0.0498314
Operation : age when took place (second time)	0.0479889
Smoking : age when started	0.0447273
Smoking status	0.0435547
Heel bone mineral density (BMD) T-score, automated (right)	0.0428084
Confiding Relationships in Adulthood	0.0402831
High blood pressure : diagnostic duration	0.040142
Dried fruit intake	0.0394556
Non-cancer illness: diagnostic age (first time)	0.0375786
Comparative body size at age 10	0.0367744
Diabetes disease : diagnostic age	0.033167
Vascular/heart problems	0.0331402
Pulse rate, automated reading	0.0307343
Life-threatening illness	0.0305315
General happiness	0.0303868
Exclude eggs, dairy, wheat, sugar from diet	0.0302731
Known person advocated alcohol reduction	0.0302133
Hot drink temperature	0.03015
Hip circumference	0.029721
Non-cancer illnesses : self-reported number	0.0282334
Worried more than others in similar situations	0.0279766

## Sheet: Supplementary Figure 3
SourceData for the Supplementary Figure 3 (Panel A)
Title	mean absolute SHAP value
High blood pressure : diagnostic age	0.310577
Smoking : diagnostic duration	0.270682
Cancer : diagnostic duration (first time)	0.162691
Diastolic blood pressure, automated reading	0.15245
Sitting height	0.148589
Coffee intake	0.10177
Cereal intake	0.0940357
Smoking : age when stopped	0.0915505
Diabetes disease : diagnostic duration	0.075864
Dried fruit intake	0.0691949
Macular degeneration : diagnostic duration	0.0622557
Diabetes-related eye disease : diagnostic duration	0.0551117
Non-cancer illness: diagnostic duration (eighth time)	0.0485513
Unusual or psychotic experience : diagnostic age	0.04658
Smoking : age when started	0.0452657
Unusual or psychotic experience : diagnostic duration	0.0438082
High blood pressure : diagnostic duration	0.0437739
Pulse rate	0.0401024
Non-cancer illness: diagnostic duration (third time)	0.0390334
Diabetes disease : diagnostic age	0.0389975
Glaucoma : diagnostic age	0.038705
Hand grip strength (left)	0.0362591
Cancer : diagnostic age (first time)	0.0352959
Smoking : age when started again (current smokers)	0.0350945
Alcohol intake	0.0332186
Operation : age when took place (second time)	0.0331882
Water intake	0.0284783
Operation : age when took place (first time)	0.0282705
Duration of moderate activity	0.0281602
Non-cancer illness: diagnostic duration (first time)	0.0276114

## Sheet: Supplementary Figure 4
SourceData for the Supplementary Figure 4 (Panel A)
Title	mean absolute SHAP value
Sarcoidosis : diagnostic age	0.357365
Smoking : diagnostic duration	0.203804
Diabetes disease : diagnostic duration	0.188924
Diastolic blood pressure, automated reading	0.179666
Sitting height	0.178246
High blood pressure : diagnostic age	0.162408
Pulmonary embolism (blood clot in lung) : diagnostic age	0.122072
Coffee intake	0.105009
Cereal intake	0.0951305
High blood pressure : diagnostic duration	0.083226
Dried fruit intake	0.0723782
Diabetes disease : diagnostic age	0.0721973
Smoking : age when stopped	0.0637773
Operation : age when took place (second time)	0.0515888
Hand grip strength (left)	0.045096
Non-cancer illness: diagnostic duration (third time)	0.0436498
Alcohol intake frequency	0.036335
Water intake	0.0357667
Pulse rate	0.0353114
Cancer : diagnostic duration (first time)	0.035229
Waist circumference	0.0346665
Peak expiratory flow (PEF)	0.0319977
Non-cancer illnesses : self-reported number	0.0312634
Forced vital capacity (FVC)	0.0308272
Hand grip strength (right)	0.0297348
Forced expiratory volume in 1-second (FEV1)	0.0293966
Non-cancer illness: diagnostic duration (second time)	0.0287644
Duration of moderate activity	0.0283226
Operation : duration of taking place (second time)	0.0278885
Operation : age when took place (first time)	0.0275457

## Sheet: Supplementary Figure 7
SourceData for the Supplementary Figure 7 (Manhattan plot)
	feature	beta_std	se	ci_low	ci_high	p_value	p_fdr	label
0	Age_high_blood_pressure_diagnosed-2.0	0.09221653772989555	0.016726218127822583	0.059423022163300976	0.12501005329649012	3.76264e+07	2.25758e+09	High blood pressure : diagnostic age
1	Age_when_loss_of_vision_due_to_injury_or_trauma_diagnosed-2.0	0.030269531238646927	0.01625404725438564	-0.0015982435077684341	0.062137305985062286	0.06264334933578072	0.08949049905111532	Loss of vision due to injury or trauma: diagnostic age
2	Sitting_height-0.0	-0.11267250573268009	0.03048949428315121	-0.1724503764833276	-0.0528946349820326	0.00022267258269432818	0.0005138598062176804	Sitting height
3	Duration_Age_diabetes_diagnosed-2.0	0.10449198211916506	0.0161767880085344	0.07277568227652796	0.13620828196180218	1.18815e+06	1.78223e+07	Diabetes disease : diagnostic duration
4	Duration_Age_Smoking	0.11376330783542049	0.016363404171965402	0.08168112731290196	0.14584548835793903	4229.85	1.26895e+06	Smoking : duration
5	Diastolic_blood_pressure_automated_reading-0.0	0.08558882420521859	0.016760441631845778	0.05272820984777056	0.11844943856266661	3.44556e+09	1.47667e+10	Diastolic blood pressure, automated reading
6	Age_started_smoking_in_former_smokers-2.0	0.08935171381283226	0.016381827815817634	0.05723341179250446	0.12147001583316006	5.23812e+07	2.61906e+09	Smoking : age when started
7	Coffee_intake-0.0	0.07428491614155537	0.016323518978285746	0.042280934749875314	0.10628889753323542	5.51618e+09	1.83873e+10	Coffee intake
8	Duration_Interpolated_Age_of_participant_when_cancer_first_diagnosed-2.0	0.009879053608988627	0.016402838696127915	-0.022280442459226002	0.04203854967720326	0.5470266385333162	0.5938606245966369	Cancer : diagnostic duration (first time)
9	Age_stopped_smoking-2.0	0.10477230822808854	0.016407176964354724	0.0726043065272473	0.1369403099289298	1.91714e+06	1.91714e+07	Smoking : age when stopped
10	Dried_fruit_intake-0.0	-0.05110942184980351	0.016361000111122098	-0.08318688895736562	-0.019031954742241397	0.0017987815270810315	0.0038545318437450678	Dried fruit intake
11	Age_glaucoma_diagnosed-2.0	0.025995768401822765	0.016338136766000353	-0.006036872705120162	0.05802840950876569	0.11167033404434332	0.15227772824228636	Glaucoma : diagnostic age
12	Cereal_intake-0.0	-0.06440111965598427	0.016284432463941997	-0.09632846781193942	-0.03247377150002913	7.80441e+10	0.00023413227146234207	Cereal intake
13	Duration_Age_when_diabetes-related_eye_disease_diagnosed-2.0	0.02334909250611809	0.01625634597579325	-0.008523189126174734	0.05522137413841091	0.150999760644685	0.181199712773622	Diabetes-related eye disease : diagnostic duration
14	Heel_bone_mineral_density_BMD_T-score_automated_right-2.0	-0.04916776845161105	0.01710899408380206	-0.08271175666988359	-0.015623780233338505	0.004078825093185813	0.007647797049723399	Heel bone mineral density (BMD) T-score, automated (right)
15	Heel_bone_mineral_density_BMD_T-score_automated_left-2.0	-0.033683854332613276	0.017060486859327567	-0.06713273901888951	-0.00023496964633704098	0.048413021488821324	0.07261953223323199	Heel bone mineral density (BMD) T-score, automated (left)
16	Age_diabetes_diagnosed-2.0	0.09442591736942903	0.016287378199573106	0.06249279378793921	0.12635904095091885	7.29474e+06	5.47105e+08	Diabetes disease : diagnostic age
17	Age_when_first_had_unusual_or_psychotic_experience-0.0	-0.01782739456300997	0.01626026840026096	-0.04970736652236045	0.014052577396340513	0.2729849209957439	0.3149826011489352	Unusual or psychotic experience : diagnostic age
18	Interpolated_Age_of_participant_when_operation_took_place-2.0	-0.03932050243947675	0.016773629554927526	-0.07220697311169763	-0.00643403176725587	0.019121313504770962	0.03186885584128494	Operation : age when took place (first time)
19	Frequency_of_drinking_alcohol-0.0	0.06482642760075741	0.016492705976856196	0.03249073724600599	0.09716211795550883	8.62799e+10	0.00023530875127880944	Alcohol intake
20	Duration_Age_high_blood_pressure_diagnosed-2.0	0.08015337070202859	0.016582308162080853	0.04764200580844774	0.11266473559560944	1.39488e+10	5.23079e+09	High blood pressure : diagnostic duration
21	Interpolated_Age_of_participant_when_operation_took_place-2.1	-0.03654891617537961	0.01660399925927595	-0.06910280875382549	-0.003995023596933725	0.027782597657873432	0.043867259459800155	Operation : age when took place (second time)
22	Pulse_rate-2.0	0.03959985853546666	0.01644177031258943	0.007364032925169843	0.07183568414576347	0.016067220805512684	0.028353919068551798	Pulse rate
23	Cooked_vegetable_intake-0.0	0.025097031416016904	0.016324834430276727	-0.006909529058096112	0.05710359189012992	0.12429244535807005	0.16212058090183049	Cooked vegetable intake
24	Hip_circumference-0.0	0.00779137047689675	0.01673936488623453	-0.02502792069679189	0.04061066165058539	0.6416352212114074	0.6416352212114074	Hip circumference
25	Interpolated_Age_of_participant_when_cancer_first_diagnosed-2.0	0.009813291389744246	0.016592541566939043	-0.022718137173875566	0.04234471995336406	0.5542699162901945	0.5938606245966369	Cancer : diagnostic age (first time)
26	Interpolated_Age_of_participant_when_non-cancer_illness_first_diagnosed-2.0	0.05256547792329692	0.01717194246630341	0.018898072758905746	0.08623288308768809	0.0022208960098384534	0.004441792019676907	Non-cancer illness: diagnostic age (first time)
27	Duration_Interpolated_Age_of_participant_when_non-cancer_illness_first_diagnosed-2.0	-0.00913153097443558	0.016335319856008397	-0.0411586492321029	0.02289558728323174	0.5761919182192361	0.5960606050543822	Non-cancer illness: diagnostic duration (first time)
28	Age_started_smoking_in_current_smokers-0.0	0.062093707110504714	0.01626910915853808	0.03019640191168757	0.09399101230932186	0.0001374814963928871	0.0003437037409822177	Smoking : age when started again (current smokers)
29	Hand_grip_strength_left-0.0	-0.03823511803647843	0.025850726697288023	-0.08891819545881352	0.01244795938585666	0.13920589269487485	0.17400736586859356	Hand grip strength (left)

## Sheet: Supplementary Figure 11
SourceData for the Supplementary Figure 11 (PieChart)
	field_id (from UK Biobank)	suffix (from UK Biobank)	title (mostly from UK Biobank)	New_Title_for_plot	New_Category_for_plot	title_category (from UK Biobank)	main_category (from UK Biobank)	encoding_id (from UK Biobank)	notes (mostly from UK Biobank)
0	20525.0	0.0	Able to pay rent/mortgage as an adult	Able to pay rent/mortgage as an adult	Mental health and socio-affective factors	Traumatic events	145.0	532.0	Question asked: "Since I was sixteen... There was money to pay the rent or mortgage when I needed it"
2	22150.0	0.0	Age COPD (Chronic Obstructive Pulmonary Disease) diagnosed by doctor	Chronic Obstructive Pulmonary Disease : diagnostic age	Body injuries and illnesses	Medical information	132.0	0.0	User was asked the age at which doctor diagnosed COPD (Chronic Obstructive Pulmonary Disease)
3	3627.0	2.0	Age angina diagnosed	Angina : diagnostic age	Cardiovascular health	Medical conditions	100044.0	100291.0	ACE touchscreen question "What was your age when the angina was first diagnosed?"<p>The following checks were performed:<ul><li>If answer < 0 then rejected</li><li>If answer > Participants age then rejected</li><li>If answer < 40 then participant asked to confirm</li><li>If answer > 69 then participant asked to confirm</li></ul><p>If the participant activated the Help button they were shown the m…
4	3786.0	2.0	Age asthma diagnosed	Asthma : diagnostic age	Body injuries and illnesses	Medical conditions	100044.0	100291.0	ACE touchscreen question "What was your age when the asthma was first diagnosed?"<p>The following checks were performed:<ul><li>If answer < 0 then rejected</li><li>If answer > Participants age then rejected</li><li>If answer < 10 then participant asked to confirm</li><li>If answer > 69 then participant asked to confirm</li></ul><p>If the participant activated the Help button they were shown the m…
5	22147.0	0.0	Age asthma diagnosed by doctor	Asthma : diagnostic age by doctor	Body injuries and illnesses	Medical information	132.0	0.0	User was asked the age at which doctor diagnosed asthma
6	20433.0	0.0	Age at first episode of depression	Depression : age at first episode	Mental health and socio-affective factors	Depression	138.0	513.0	Question asked: "About how old were you the FIRST time you had a period of two weeks like this? (Whether or not you received any help for it.)" <p>Question was asked when ~F20446~ was Yes or ~F20441~ was Yes.
7	20434.0	0.0	Age at last episode of depression	Depression : age at last episode	Mental health and socio-affective factors	Depression	138.0	513.0	Question asked: "About how old were you the LAST time you had a period of two weeks like this? (Whether or not you received any help for it.)" <p>Question was asked when ~F20446~ was Yes or ~F20441~ was Yes.
8	4700.0	2.0	Age cataract diagnosed	Cataract : diagnostic age	Eye/Vision impairment	Eyesight	100041.0	100291.0	ACE touchscreen question "What was your age when a cataract was first diagnosed?"<p>The following checks were performed:<ul><li>If answer < 0 then rejected</li><li>If answer > Participants age then rejected</li><li>If answer < 40 then participant asked to confirm</li><li>If answer > 69 then participant asked to confirm</li></ul><p>If the participant activated the Help button they were shown the m…
9	22149.0	0.0	Age chronic bronchitis diagnosed by doctor	Chronic bronchitis : diagnostic age	Body injuries and illnesses	Medical information	132.0	0.0	User was asked the age at which doctor diagnosed chronic bronchitis
10	2976.0	2.0	Age diabetes diagnosed	Diabetes disease : diagnostic age	Diabetes	Medical conditions	100044.0	100291.0	ACE touchscreen question "What was your age when the diabetes was first diagnosed?"<p>The following checks were performed:<ul><li>If answer < 0 then rejected</li><li>If answer > Participants age then rejected</li><li>If answer < 10 then participant asked to confirm</li><li>If answer > 69 then participant asked to confirm</li></ul><p>If the participant activated the Help button they were shown the…
11	22148.0	0.0	Age emphysema diagnosed by doctor	Emphysema : diagnostic age	Body injuries and illnesses	Medical information	132.0	0.0	User was asked the age at which doctor diagnosed emphysema
12	3992.0	2.0	Age emphysema/chronic bronchitis diagnosed	Emphysema/Chronic bronchitis : diagnostic age	Body injuries and illnesses	Medical conditions	100044.0	100291.0	ACE touchscreen question "What was your age when the emphysema/chronic bronchitis was first diagnosed?"<p>The following checks were performed:<ul><li>If answer < 0 then rejected</li><li>If answer > Participants age then rejected</li><li>If answer < 40 then participant asked to confirm</li><li>If answer > 69 then participant asked to confirm</li></ul><p>If the participant activated the Help button…
13	4689.0	2.0	Age glaucoma diagnosed	Glaucoma : diagnostic age	Eye/Vision impairment	Eyesight	100041.0	100291.0	ACE touchscreen question "What was your age when glaucoma was first diagnosed?"<p>The following checks were performed:<ul><li>If answer < 0 then rejected</li><li>If answer > Participants age then rejected</li><li>If answer < 40 then participant asked to confirm</li><li>If answer > 69 then participant asked to confirm</li></ul><p>If the participant activated the Help button they were shown the mes…
14	3761.0	2.0	Age hay fever, rhinitis or eczema diagnosed	Hay fever, rhinitis or eczema : diagnostic age	Body injuries and illnesses	Medical conditions	100044.0	100291.0	ACE touchscreen question "What was your age when the hayfever, rhinitis or eczema was first diagnosed?"<p>The following checks were performed:<ul><li>If answer < 0 then rejected</li><li>If answer > Participants age then rejected</li><li>If answer < 10 then participant asked to confirm</li><li>If answer > 69 then participant asked to confirm</li></ul><p>If the participant activated the Help button…
15	22146.0	0.0	Age hayfever or allergic rhinitis diagnosed by doctor	Hayfever or allergic rhinitis : diagnostic age	Body injuries and illnesses	Medical information	132.0	0.0	User was asked the age at which doctor diagnosed hayfever or allergic rhinitis
16	3894.0	2.0	Age heart attack diagnosed	Heart attack : diagnostic age	Cardiovascular health	Medical conditions	100044.0	100291.0	ACE touchscreen question "What was your age when the heart attack was first diagnosed?"<p>The following checks were performed:<ul><li>If answer < 0 then rejected</li><li>If answer > Participants age then rejected</li><li>If answer < 40 then participant asked to confirm</li><li>If answer > 69 then participant asked to confirm</li></ul><p>If the participant activated the Help button they were shown…
17	2966.0	2.0	Age high blood pressure diagnosed	High blood pressure : diagnostic age	Cardiovascular health	Medical conditions	100044.0	100291.0	ACE touchscreen question "What was your age when the high blood pressure was first diagnosed?"<p>The following checks were performed:<ul><li>If answer < 0 then rejected</li><li>If answer > Participants age then rejected</li><li>If answer < 40 then participant asked to confirm</li><li>If answer > 69 then participant asked to confirm</li></ul><p>If the participant activated the Help button they wer…
18	22160.0	0.0	Age lung cancer (not mesothelioma) diagnosed by doctor	Lung cancer (not mesothelioma) : diagnostic age	Body injuries and illnesses	Medical information	132.0	0.0	User was asked the age at which doctor diagnosed lung cancer (not mesothelioma)
19	5923.0	2.0	Age macular degeneration diagnosed	Macular degeneration : diagnostic age	Eye/Vision impairment	Eyesight	100041.0	100291.0	ACE touchscreen question "What was your age when macular degeneration was first diagnosed?"<p>The following checks were performed:<ul><li>If answer < 0 then rejected</li><li>If answer > Participants age then rejected</li><li>If answer < 40 then participant asked to confirm</li><li>If answer > 69 then participant asked to confirm</li></ul><p>If the participant activated the Help button they were s…
20	4022.0	2.0	Age pulmonary embolism (blood clot in lung) diagnosed	Pulmonary embolism (blood clot in lung) : diagnostic age	Cardiovascular health	Medical conditions	100044.0	100291.0	ACE touchscreen question "What was your age when the blood clot in the lung was first diagnosed?"<p>The following checks were performed:<ul><li>If answer < 0 then rejected</li><li>If answer > Participants age then rejected</li><li>If answer < 40 then participant asked to confirm</li><li>If answer > 69 then participant asked to confirm</li></ul><p>If the participant activated the Help button they …
21	22153.0	0.0	Age sarcoidosis diagnosed by doctor	Sarcoidosis : diagnostic age	Body injuries and illnesses	Medical information	132.0	0.0	User was asked the age at which doctor diagnosed sarcoidosis
22	3436.0	0.0	Age started smoking in current smokers	Smoking : age when started again (current smokers)	Cardiovascular health	Smoking	100058.0	100291.0	ACE touchscreen question "How old were you when you first started smoking on most days?" <p>The following checks were performed: <ul> <li>If answer < 5 then rejected</li> <li>If answer > Participants age then rejected</li> <li>If answer < 12 then participant asked to confirm</li> </ul> <p>~F3436~ was collected from participants who indicated they currently smoke tobacco on most or all days, as de…
23	2867.0	2.0	Age started smoking in former smokers	Smoking : age when started	Cardiovascular health	Smoking	100058.0	100291.0	ACE touchscreen question "How old were you when you first started smoking on most days?"<p>The following checks were performed:<ul><li>If answer < 5 then rejected</li><li>If answer > Participants age then rejected</li><li>If answer < 12 then participant asked to confirm</li></ul><p>~F2867~ was collected from participants who indicated that in the past they smoked on most or all days, as defined b…
24	2217.0	2.0	Age started wearing glasses or contact lenses	Wearing glasses or lenses : age when started	Eye/Vision impairment	Eyesight	100041.0	100291.0	ACE touchscreen question "What age did you first start to wear glasses or contact lenses?"<p>The following checks were performed:<ul><li>If answer < 1 then rejected</li><li>If answer > Participants age then rejected</li><li>If answer < 4 then participant asked to confirm</li></ul><p>If the participant activated the Help button they were shown the message:<br><table><tr><td><i>If you are unsure, p…
25	2897.0	2.0	Age stopped smoking	Smoking : age when stopped	Cardiovascular health	Smoking	100058.0	100291.0	ACE touchscreen question "How old were you when you last smoked on most days?"<p>The following checks were performed:<ul><li>If answer < 5 then rejected</li><li>If answer > Participants age then rejected</li><li>If answer < 12 then participant asked to confirm</li></ul><p>~F2897~ was collected from participants who indicated that in the past they smoked tobacco on most or all days, as defined by …
26	4056.0	2.0	Age stroke diagnosed	Stroke : diagnostic age	Cardiovascular health	Medical conditions	100044.0	100291.0	ACE touchscreen question "What was your age when the stroke was first diagnosed?"<p>The following checks were performed:<ul><li>If answer < 0 then rejected</li><li>If answer > Participants age then rejected</li><li>If answer < 40 then participant asked to confirm</li><li>If answer > 69 then participant asked to confirm</li></ul><p>If the participant activated the Help button they were shown the m…
27	22157.0	0.0	Age tuberculosis diagnosed by doctor	Tuberculosis : diagnostic age	Body injuries and illnesses	Medical information	132.0	0.0	User was asked the age at which doctor diagnosed tuberculosis
28	5901.0	2.0	Age when diabetes-related eye disease diagnosed	diabetes-related eye disease : diagnostic age	Diabetes	Eyesight	100041.0	100291.0	ACE touchscreen question "What was your age when diabetes related eye disease was first diagnosed?"<p>The following checks were performed:<ul><li>If answer < 0 then rejected</li><li>If answer > Participants age then rejected</li><li>If answer < 40 then participant asked to confirm</li><li>If answer > 69 then participant asked to confirm</li></ul><p>If the participant activated the Help button the…
29	20461.0	0.0	Age when first had unusual or psychotic experience	Unusual or psychotic experience : diagnostic age	Mental health and socio-affective factors	Unusual and psychotic experiences	144.0	530.0	Question asked: "How old were you (approximately) when you first had one of these experiences (seeing a vision, hearing a voice, or believing that something strange was trying to communicate with you, or there was a plot against you)?" <p>Question was asked when ~F20471~ was Yes or ~F20463~ was Yes or ~F20474~ was Yes or ~F20468~ was Yes.
30	20455.0	0.0	Age when last took cannabis	Cannabis : age when last took	Mental health and socio-affective factors	Cannabis use	143.0	0.0	Question asked: "About how old were you when you last had cannabis?" <p>Question was asked unless the answer to ~F20453~ was No.
31	5430.0	2.0	Age when loss of vision due to injury or trauma diagnosed	Loss of vision due to injury or trauma: diagnostic age	Eye/Vision impairment	Eyesight	100041.0	100291.0	ACE touchscreen question "What was your age when injury or trauma resulting in loss of vision was first diagnosed?"<p>The following checks were performed:<ul><li>If answer < 0 then rejected</li><li>If answer > Participants age then rejected</li><li>If answer < 40 then participant asked to confirm</li><li>If answer > 69 then participant asked to confirm</li></ul><p>If the participant activated the…
33	1558.0	0.0	Alcohol intake frequency.	Alcohol intake frequency	Diet and alcohol	Alcohol	100051.0	100402.0	ACE touchscreen question "About how often do you drink alcohol?"<p>If the participant activated the Help button they were shown the message:<br><table><tr><td><i>If this varies a lot, please provide an average considering your intake<br>over the last year<br></i></td></tr></table>
34	23124.0	0.0	Arm fat mass (left)	Arm fat mass (left)	Body composition and body morphology	Body composition by impedance	100009.0	0.0	Body composition estimation by impedance measurement. Left arm fat mass.<p>Left arm fat mass in Kg, 0.1 increments.
35	23120.0	0.0	Arm fat mass (right)	Arm fat mass (right)	Body composition and body morphology	Body composition by impedance	100009.0	0.0	Body composition estimation by impedance measurement. Right arm fat mass.<p>Right arm fat mass in Kg, 0.1 increments.
36	23123.0	0.0	Arm fat percentage (left)	Arm fat percentage (left)	Body composition and body morphology	Body composition by impedance	100009.0	0.0	Body composition estimation by impedance measurement. Left arm fat percentage<p>Range 1-75% in 0.1% increments.
37	23119.0	0.0	Arm fat percentage (right)	Arm fat percentage (right)	Body composition and body morphology	Body composition by impedance	100009.0	0.0	Body composition estimation by impedance measurement. Right arm fat percentage<p>Range 1-75% in 0.1% increments.
38	23125.0	0.0	Arm fat-free mass (left)	Arm fat-free mass (left)	Body composition and body morphology	Body composition by impedance	100009.0	0.0	Body composition estimation by impedance measurement. Left arm fat free mass<p>Left arm fat free mass in Kg, 0.1 increments.
39	23121.0	0.0	Arm fat-free mass (right)	Arm fat-free mass (right)	Body composition and body morphology	Body composition by impedance	100009.0	0.0	Body composition estimation by impedance measurement. Right arm fat free mass<p>Right arm fat free mass in Kg, 0.1 increments.
40	23126.0	0.0	Arm predicted mass (left)	Arm predicted mass (left)	Body composition and body morphology	Body composition by impedance	100009.0	0.0	Body composition estimation by impedance measurement. Left arm predicted mass.<p>in Kg, 0.1 increments.
41	23122.0	0.0	Arm predicted mass (right)	Arm predicted mass (right)	Body composition and body morphology	Body composition by impedance	100009.0	0.0	Body composition estimation by impedance measurement. Right Arm predicted mass<p>in Kg, 0.1 increments.
42	20495.0	0.0	Avoided activities or situations because of previous stressful experience in past month	Activities Avoided Due to Recent Stress	Mental health and socio-affective factors	Traumatic events	145.0	534.0	Question asked: "Next is a list of problems and complaints that people sometimes have in response to such extremely stressful experiences. Please indicate how much you have been bothered by that problem in the past month: Avoiding activities or situations because they reminded you of a stressful experience?"
44	23105.0	0.0	Basal metabolic rate	Basal metabolic rate	Body composition and body morphology	Body composition by impedance	100009.0	0.0	Body composition estimation by impedance measurement. Basal metabolic rate<p>Return value in Kilo- Joules.
45	1369.0	0.0	Beef intake	Beef intake	Diet and alcohol	Diet	100052.0	100377.0	ACE touchscreen question "How often do you eat beef? (Do not count processed meats)"<p>If the participant activated the Help button they were shown the message:<br><table><tr><td><i>Please provide an average considering your intake over the last year<br>If you are unsure, please provide an estimate or select Do not know.<br></i></td></tr></table>
46	20522.0	0.0	Been in a confiding relationship as an adult	Confiding Relationships in Adulthood	Mental health and socio-affective factors	Traumatic events	145.0	532.0	Question asked: "Since I was sixteen... I have been in a confiding relationship"
47	20526.0	0.0	Been in serious accident believed to be life-threatening	Serious Life-Threatening Accident	Mental health and socio-affective factors	Traumatic events	145.0	533.0	Question asked: "In your life, have you...? Been in a serious accident that you believed to be life-threatening at the time"
48	20527.0	0.0	Been involved in combat or exposed to war-zone	Combat/War-Zone Involvement	Mental health and socio-affective factors	Traumatic events	145.0	533.0	Question asked: "In your life, have you...? Been involved in combat or exposed to a war-zone (either in the military or as a civilian)"
49	20460.0	0.0	Belief that own life is meaningful	Belief that own life is meaningful	Mental health and socio-affective factors	Happiness and subjective well-being	147.0	538.0	Question asked: "To what extent do you feel your life to be meaningful?"
50	20521.0	0.0	Belittlement by partner or ex-partner as an adult	Belittlement by partner or ex-partner as an adult	Mental health and socio-affective factors	Traumatic events	145.0	532.0	Question asked: "Since I was sixteen... A partner or ex-partner repeatedly belittled me to the extent that I felt worthless"
51	20022.0	0.0	Birth weight	Birth weight	Early life factors	Early life factors	100072.0	0.0	Participants were asked to enter their own birth-weight. <p>The weight could be entered either in Kg or in Imperial pounds+ounces. Values entered as Imperial units are held in ~F121~ and ~F122~, and their values have been converted into Kg and incorporated into this field. <br><br>This question was dropped from the touchscreen protocol on 24/10/2016.
52	6152.0	0.0	Blood clot, DVT, bronchitis, emphysema, asthma, rhinitis, eczema, allergy diagnosed by doctor	Blood Clot, DVT, and Respiratory Conditions	Cardiovascular health	Medical conditions	100044.0	100610.0	ACE touchscreen question "Has a doctor ever told you that you have had any of the following conditions? (You can select more than one answer)"<p>The following checks were performed:<ul><li>If code -7 was selected, then no additional choices were allowed.</li><li>If code -3 was selected, then no additional choices were allowed.</li></ul><p>If the participant activated the Help button they were sho…
53	23099.0	0.0	Body fat percentage	Body fat percentage	Body composition and body morphology	Body composition by impedance	100009.0	0.0	Body composition estimation by impedance measurement. Body fat percentage<p>Body fat percentage. Range 1% - 75% in 0.1% increments.
54	21001.0	0.0	Body mass index (BMI)	Body mass index (BMI)	Body composition and body morphology	Body size measures	100010.0	0.0	BMI value here is constructed from height and weight measured during the initial Assessment Centre visit. Value is not present if either of these readings were omitted.
55	1438.0	2.0	Bread intake	Bread intake	Diet and alcohol	Diet	100052.0	100373.0	ACE touchscreen question "How many slices of bread do you eat each WEEK?"<p>The following checks were performed:<ul><li>If answer < 0 then rejected</li><li>If answer > 250 then rejected</li><li>If answer > 50 then participant asked to confirm</li></ul><p>If the participant activated the Help button they were shown the message:<br><table><tr><td><i>For other types of bread:<br> - one bread roll = …
56	1448.0	0.0	Bread type	Bread type	Diet and alcohol	Diet	100052.0	100391.0	ACE touchscreen question "What type of bread do you mainly eat?"<p>If the participant activated the Help button they were shown the message:<br><table><tr><td><i>If you eat more than one type of bread, please select the one<br>that you eat the most.<br>If you are unsure, select Do not know.<br></i></td></tr></table><p>~F1448~ was collected from all participants except those who indicated that the…
57	2453.0	0.0	Cancer diagnosed by doctor	Cancer : diagnosis	Body injuries and illnesses	Medical conditions	100044.0	100603.0	ACE touchscreen question "Has a doctor ever told you that you have had cancer?"<p>If the participant activated the Help button they were shown the message:<br><table><tr><td><i>If you are unsure if you have been told you had cancer, select<br>Do not know and you will be asked about this by an interviewer<br>later during this visit.<br></i></td></tr></table>
58	1458.0	0.0	Cereal intake	Cereal intake	Diet and alcohol	Diet	100052.0	100373.0	ACE touchscreen question "How many bowls of cereal do you eat a WEEK?"<p>The following checks were performed:<ul><li>If answer < 0 then rejected</li><li>If answer > 99 then rejected</li><li>If answer > 14 then participant asked to confirm</li></ul><p>If the participant activated the Help button they were shown the message:<br><table><tr><td><i>Please provide an average considering your intake ove…
59	1408.0	0.0	Cheese intake	Cheese intake	Diet and alcohol	Diet	100052.0	100377.0	ACE touchscreen question "How often do you eat cheese? (Include cheese in pizzas, quiches, cheese sauce etc)"<p>If the participant activated the Help button they were shown the message:<br><table><tr><td><i>Please provide an average considering your intake over the last year<br>If you are unsure, please provide an estimate or select Do not know.<br></i></td></tr></table><p>~F1408~ was collected f…
60	2335.0	0.0	Chest pain or discomfort	Chest pain or discomfort	Body injuries and illnesses	Chest pain	100039.0	100349.0	ACE touchscreen question "Do you ever have any pain or discomfort in your chest?"
61	1498.0	0.0	Coffee intake	Coffee intake	Diet and alcohol	Diet	100052.0	100373.0	ACE touchscreen question "How many cups of coffee do you drink each DAY? (Include decaffeinated coffee)"<p>The following checks were performed:<ul><li>If answer < 0 then rejected</li><li>If answer > 99 then rejected</li><li>If answer > 10 then participant asked to confirm</li></ul><p>If the participant activated the Help button they were shown the message:<br><table><tr><td><i>Please provide an a…
62	1687.0	0.0	Comparative body size at age 10	Comparative body size at age 10	Early life factors	Early life factors	100033.0	100428.0	ACE touchscreen question "When you were 10 years old, compared to average would you describe yourself as:" <br><br>This question was dropped from the touchscreen protocol on 24/10/2016.
63	1697.0	0.0	Comparative height size at age 10	Comparative height size at age 10	Early life factors	Early life factors	100033.0	100429.0	ACE touchscreen question "When you were 10 years old, compared to average would you describe yourself as:" <br><br>This question was dropped from the touchscreen protocol on 24/10/2016.
64	1289.0	0.0	Cooked vegetable intake	Cooked vegetable intake	Diet and alcohol	Diet	100052.0	100373.0	ACE touchscreen question "On average how many heaped tablespoons of COOKED vegetables would you eat per DAY? (Do not include potatoes; put '0' if you do not eat any)"<p>The following checks were performed:<ul><li>If answer > 50 then rejected</li></ul><p>If the participant activated the Help button they were shown the message:<br><table><tr><td><i>Please provide an average considering your intake …
67	2443.0	0.0	Diabetes diagnosed by doctor	Diabetes : diagnosis	Diabetes	Medical conditions	100044.0	100349.0	ACE touchscreen question "Has a doctor ever told you that you have diabetes?"<p>If the participant activated the Help button they were shown the message:<br><table><tr><td><i>If you are unsure if you have been told you had diabetes,<br>select Do not know and you will be asked about this by an<br>interviewer later during this visit.<br></i></td></tr></table>
68	20528.0	0.0	Diagnosed with life-threatening illness	Life-threatening illness	Body injuries and illnesses	Traumatic events	145.0	533.0	Question asked: "In your life, have you...? Been diagnosed with a life-threatening illness"
69	4079.0	0.0	Diastolic blood pressure, automated reading	Diastolic blood pressure, automated reading	Cardiovascular health	Blood pressure	100011.0	0.0	Blood pressure, automated reading, diastolic. Two measures of blood pressure were taken a few moments apart. <p>Range returned by the Omron device is is 0-255
70	1319.0	0.0	Dried fruit intake	Dried fruit intake	Diet and alcohol	Diet	100052.0	100373.0	ACE touchscreen question "About how many pieces of DRIED fruit would you eat per DAY? (Count one prune, one dried apricot, 10 raisins as one piece; put '0' if you do not eat any)"<p>The following checks were performed:<ul><li>If answer > 100 then rejected</li></ul><p>If the participant activated the Help button they were shown the message:<br><table><tr><td><i>Please provide an average considerin…
71	Using 22150.0	0.0	Duration Age COPD (Chronic Obstructive Pulmonary Disease) diagnosed by doctor	Chronic Obstructive Pulmonary Disease : diagnostic duration	Body injuries and illnesses	Medical information	132.0	0.0	This exposome has been calculated by ourselves based on field ID: 22150
72	-1.0	-1.0	Duration Age Smoking	Smoking : duration	Cardiovascular health	Smoking	100058.0	100291.0	derivative of these field ids: 3436, 2867,2897 and 6194
73	Using 3627.0	2.0	Duration Age angina diagnosed	Angina : diagnostic duration	Cardiovascular health	Medical conditions	100044.0	100291.0	This exposome has been calculated by ourselves based on field ID:
74	Using 3786.0	2.0	Duration Age asthma diagnosed	Asthma : diagnostic duration	Body injuries and illnesses	Medical conditions	100044.0	100291.0	This exposome has been calculated by ourselves based on field ID:
75	Using 22147.0	0.0	Duration Age asthma diagnosed by doctor	Asthma : diagnostic (by doctor) duration	Body injuries and illnesses	Medical information	132.0	0.0	This exposome has been calculated by ourselves based on field ID:
76	Using 20433.0	0.0	Duration Age at first episode of depression	Depression : duration from first episode	Mental health and socio-affective factors	Depression	138.0	513.0	This exposome has been calculated by ourselves based on field ID:
77	Using 20434.0	0.0	Duration Age at last episode of depression	Depression : duration from last episode	Mental health and socio-affective factors	Depression	138.0	513.0	This exposome has been calculated by ourselves based on field ID:
78	Using 4700.0	2.0	Duration Age cataract diagnosed	Cataract : diagnostic duration	Eye/Vision impairment	Eyesight	100041.0	100291.0	This exposome has been calculated by ourselves based on field ID:
79	Using 22149.0	0.0	Duration Age chronic bronchitis diagnosed by doctor	Chronic bronchitis : diagnostic duration	Body injuries and illnesses	Medical information	132.0	0.0	This exposome has been calculated by ourselves based on field ID:
80	Using 2976.0	2.0	Duration Age diabetes diagnosed	Diabetes disease : diagnostic duration	Diabetes	Medical conditions	100044.0	100291.0	This exposome has been calculated by ourselves based on field ID:
81	Using 22148.0	0.0	Duration Age emphysema diagnosed by doctor	Emphysema : diagnostic duration	Body injuries and illnesses	Medical information	132.0	0.0	This exposome has been calculated by ourselves based on field ID:
82	Using 3992.0	2.0	Duration Age emphysema/chronic bronchitis diagnosed	Emphysema/Chronic bronchitis : diagnostic duration	Body injuries and illnesses	Medical conditions	100044.0	100291.0	This exposome has been calculated by ourselves based on field ID:
83	Using 4689.0	2.0	Duration Age glaucoma diagnosed	Glaucoma : diagnostic duration	Eye/Vision impairment	Eyesight	100041.0	100291.0	This exposome has been calculated by ourselves based on field ID:
84	Using 3761.0	2.0	Duration Age hay fever, rhinitis or eczema diagnosed	Hay fever, rhinitis or eczema : diagnostic duration	Body injuries and illnesses	Medical conditions	100044.0	100291.0	This exposome has been calculated by ourselves based on field ID:
85	Using 22146.0	0.0	Duration Age hayfever or allergic rhinitis diagnosed by doctor	Hayfever or allergic rhinitis : diagnostic duration	Body injuries and illnesses	Medical information	132.0	0.0	This exposome has been calculated by ourselves based on field ID:
86	Using 3894.0	2.0	Duration Age heart attack diagnosed	Heart attack : diagnostic duration	Cardiovascular health	Medical conditions	100044.0	100291.0	This exposome has been calculated by ourselves based on field ID:
87	Using 2966.0	2.0	Duration Age high blood pressure diagnosed	High blood pressure : diagnostic duration	Cardiovascular health	Medical conditions	100044.0	100291.0	This exposome has been calculated by ourselves based on field ID:
88	Using 22160.0	0.0	Duration Age lung cancer (not mesothelioma) diagnosed by doctor	Lung cancer (not mesothelioma) : diagnostic duration	Body injuries and illnesses	Medical information	132.0	0.0	This exposome has been calculated by ourselves based on field ID:
89	Using 5923.0	2.0	Duration Age macular degeneration diagnosed	Macular degeneration : diagnostic duration	Eye/Vision impairment	Eyesight	100041.0	100291.0	This exposome has been calculated by ourselves based on field ID:
90	Using 4022.0	2.0	Duration Age pulmonary embolism (blood clot in lung) diagnosed	Pulmonary embolism (blood clot in lung) : diagnostic duration	Cardiovascular health	Medical conditions	100044.0	100291.0	This exposome has been calculated by ourselves based on field ID:
91	Using 22153.0	0.0	Duration Age sarcoidosis diagnosed by doctor	Sarcoidosis : diagnostic duration	Body injuries and illnesses	Medical information	132.0	0.0	This exposome has been calculated by ourselves based on field ID:
92	Using 2217.0	2.0	Duration Age started wearing glasses or contact lenses	Wearing glasses or lenses : duration from when started	Eye/Vision impairment	Eyesight	100041.0	100291.0	This exposome has been calculated by ourselves based on field ID:
93	Using 4056.0	2.0	Duration Age stroke diagnosed	Stroke : diagnostic duration	Cardiovascular health	Medical conditions	100044.0	100291.0	This exposome has been calculated by ourselves based on field ID:
94	Using 22157.0	0.0	Duration Age tuberculosis diagnosed by doctor	Tuberculosis : diagnostic duration	Body injuries and illnesses	Medical information	132.0	0.0	This exposome has been calculated by ourselves based on field ID:
95	Using 5901.0	2.0	Duration Age when diabetes-related eye disease diagnosed	Diabetes-related eye disease : diagnostic duration	Diabetes	Eyesight	100041.0	100291.0	This exposome has been calculated by ourselves based on field ID:
96	Using 20461.0	0.0	Duration Age when first had unusual or psychotic experience	Unusual or psychotic experience : diagnostic duration	Mental health and socio-affective factors	Unusual and psychotic experiences	144.0	530.0	This exposome has been calculated by ourselves based on field ID:
97	Using 20455.0	0.0	Duration Age when last took cannabis	Cannabis : duration from when last took	Mental health and socio-affective factors	Cannabis use	143.0	0.0	This exposome has been calculated by ourselves based on field ID:
98	Using 5430.0	2.0	Duration Age when loss of vision due to injury or trauma diagnosed	Loss of vision due to injury or trauma: diagnostic duration	Eye/Vision impairment	Eyesight	100041.0	100291.0	This exposome has been calculated by ourselves based on field ID:
99	Using 20007.0	2.0	Duration Interpolated Age of participant when cancer first diagnosed	Cancer : diagnostic duration (first time)	Body injuries and illnesses	Medical conditions	100074.0	13.0	This exposome has been calculated by ourselves based on field ID:
100	Using 20007.0	2.1	Duration Interpolated Age of participant when cancer first diagnosed	Cancer : diagnostic duration (second time)	Body injuries and illnesses	Medical conditions	100074.0	13.0	This exposome has been calculated by ourselves based on field ID:
101	Using 20009.0	2.0	Duration Interpolated Age of participant when non-cancer illness first diagnosed	Non-cancer illness: diagnostic duration (first time)	Body injuries and illnesses	Medical conditions	100074.0	13.0	This exposome has been calculated by ourselves based on field ID:
102	Using 20009.0	2.1	Duration Interpolated Age of participant when non-cancer illness first diagnosed	Non-cancer illness: diagnostic duration (second time)	Body injuries and illnesses	Medical conditions	100074.0	13.0	This exposome has been calculated by ourselves based on field ID:
103	Using 20009.0	2.2	Duration Interpolated Age of participant when non-cancer illness first diagnosed	Non-cancer illness: diagnostic duration (third time)	Body injuries and illnesses	Medical conditions	100074.0	13.0	This exposome has been calculated by ourselves based on field ID:
104	Using 20009.0	2.3	Duration Interpolated Age of participant when non-cancer illness first diagnosed	Non-cancer illness: diagnostic duration (fourth time)	Body injuries and illnesses	Medical conditions	100074.0	13.0	This exposome has been calculated by ourselves based on field ID:
105	Using 20009.0	2.4	Duration Interpolated Age of participant when non-cancer illness first diagnosed	Non-cancer illness: diagnostic duration (fifth time)	Body injuries and illnesses	Medical conditions	100074.0	13.0	This exposome has been calculated by ourselves based on field ID:
106	Using 20009.0	2.5	Duration Interpolated Age of participant when non-cancer illness first diagnosed	Non-cancer illness: diagnostic duration ( sixth time)	Body injuries and illnesses	Medical conditions	100074.0	13.0	This exposome has been calculated by ourselves based on field ID:
107	Using 20009.0	2.6	Duration Interpolated Age of participant when non-cancer illness first diagnosed	Non-cancer illness: diagnostic duration (seventh time)	Body injuries and illnesses	Medical conditions	100074.0	13.0	This exposome has been calculated by ourselves based on field ID:
108	Using 20009.0	2.7	Duration Interpolated Age of participant when non-cancer illness first diagnosed	Non-cancer illness: diagnostic duration (eighth time)	Body injuries and illnesses	Medical conditions	100074.0	13.0	This exposome has been calculated by ourselves based on field ID:
109	Using 20011.0	2.0	Duration Interpolated Age of participant when operation took place	Operation : duration of taking place (first time)	Body injuries and illnesses	Operations	100076.0	13.0	This exposome has been calculated by ourselves based on field ID:
110	Using 20011.0	2.1	Duration Interpolated Age of participant when operation took place	Operation : duration of taking place (second time)	Body injuries and illnesses	Operations	100076.0	13.0	This exposome has been calculated by ourselves based on field ID:
111	Using 20011.0	2.2	Duration Interpolated Age of participant when operation took place	Operation : duration of taking place (third time)	Body injuries and illnesses	Operations	100076.0	13.0	This exposome has been calculated by ourselves based on field ID:
112	Using 20011.0	2.3	Duration Interpolated Age of participant when operation took place	Operation : duration of taking place (fourth time)	Body injuries and illnesses	Operations	100076.0	13.0	This exposome has been calculated by ourselves based on field ID:
113	Using 20011.0	2.4	Duration Interpolated Age of participant when operation took place	Operation : duration of taking place (fifth time)	Body injuries and illnesses	Operations	100076.0	13.0	This exposome has been calculated by ourselves based on field ID:
114	Using 20011.0	2.5	Duration Interpolated Age of participant when operation took place	Operation : duration of taking place (sixth time)	Body injuries and illnesses	Operations	100076.0	13.0	This exposome has been calculated by ourselves based on field ID:
115	20011.0	2.5	Interpolated Age of participant when operation took place	Operation : age when took place (sixth time)	Body injuries and illnesses	Operations	100076.0	13.0	This is the age participant indicated they were when the corresponding operation took place.
116	894.0	2.0	Duration of moderate activity	Duration of moderate activity	Lifestyle and environment	Physical activity	100054.0	100291.0	ACE touchscreen question "How many minutes did you usually spend doing moderate activities on a typical DAY?"<p>The following checks were performed:<ul><li>If answer < 0 then rejected</li><li>If answer > 1440 then rejected</li><li>If answer < 10 then participant asked to confirm</li><li>If answer > 300 then participant asked to confirm</li></ul><p>If the participant activated the Help button they…
117	-1.0	-1.0	Encoded anonymised participant ID	Encoded anonymised participant ID	Sociodemographics	Education	100063.0	100305.0	Encoded anonymised participant ID Converted from Data-Field 6138 Qualifications which its encoding is 100305
118	20401.0	0.0	Ever addicted to any substance or behaviour	Addiction to any substance or behaviour	Mental health and socio-affective factors	Addictions	141.0	502.0	Question asked: "Have you been addicted to or dependent on one or more things, including substances (not cigarettes/coffee) or behaviours (such as gambling)?"
119	20411.0	0.0	Ever been injured or injured someone else through drinking alcohol	Injury Caused by alcohol consumption	Diet and alcohol	Alcohol use	142.0	524.0	Question asked: "Have you or someone else been injured as a result of your drinking?"
120	20468.0	0.0	Ever believed in an un-real conspiracy against self	Belief in a personal conspiracy	Mental health and socio-affective factors	Unusual and psychotic experiences	144.0	502.0	Question asked: "Did you ever believe that there was an unjust plot going on to harm you or to have people follow you, and which your family and friends did not believe existed?"
121	20474.0	0.0	Ever believed in un-real communications or signs	Belief in unreal communications	Mental health and socio-affective factors	Unusual and psychotic experiences	144.0	502.0	Question asked: "Did you ever believe that a strange force was trying to communicate directly with you by sending special signs or signals that you could understand but that no one else could understand (for example through the radio or television)?"
122	20485.0	0.0	Ever contemplated self-harm	Contemplated self-harm	Mental health and socio-affective factors	Self-harm behaviours	146.0	535.0	Question asked: "Have you contemplated harming yourself (for example by cutting, biting, hitting yourself or taking an overdose)?"
123	20421.0	0.0	Ever felt worried, tense, or anxious for most of a month or longer	Long-term worry and tension	Mental health and socio-affective factors	Anxiety	140.0	502.0	Question asked: "Have you ever had a period lasting one month or longer when most of the time you felt worried, tense, or anxious?"
124	20405.0	0.0	Ever had known person concerned about, or recommend reduction of, alcohol consumption	Known person advocated alcohol reduction	Diet and alcohol	Alcohol use	142.0	524.0	Question asked: "Has a relative or friend or a doctor or another health worker been concerned about your drinking or suggested you cut down?"
125	20502.0	0.0	Ever had period extreme irritability	Period of extreme irritability	Mental health and socio-affective factors	Mania	139.0	502.0	Question asked: "Have you ever had a period of time when you were so irritable that you found yourself shouting at people or starting fights or arguments?"
126	20501.0	0.0	Ever had period of mania / excitability	Period of mania / excitability	Mental health and socio-affective factors	Mania	139.0	502.0	Question asked: "Have you ever had a period of time when you were feeling so good, "high", "excited", or "hyper" that other people thought you were not your normal self or you were so "hyper" that you got into trouble?"
127	20446.0	0.0	Ever had prolonged feelings of sadness or depression	Long-lasting sadness or depression	Mental health and socio-affective factors	Depression	138.0	503.0	Question asked: "Have you ever had a time in your life when you felt sad, blue, or depressed for two weeks or more in a row?"
128	20441.0	0.0	Ever had prolonged loss of interest in normal activities	Long-term loss of interest in activities	Mental health and socio-affective factors	Depression	138.0	503.0	Question asked: "Have you ever had a time in your life lasting two weeks or more when you lost interest in most things like hobbies, work, or activities that usually give you pleasure?"
129	20463.0	0.0	Ever heard an un-real voice	heard an un-real voice	Mental health and socio-affective factors	Unusual and psychotic experiences	144.0	502.0	Question asked: "Did you ever hear things that other people said did not exist, like strange voices coming from inside your head talking to you or about you, or voices coming out of the air when there was no one around?"
130	20471.0	0.0	Ever seen an un-real vision	seen an un-real vision	Mental health and socio-affective factors	Unusual and psychotic experiences	144.0	502.0	Question asked: "Did you ever see something that wasn't really there that other people could not see?"
131	20480.0	0.0	Ever self-harmed	Ever self-harmed	Mental health and socio-affective factors	Self-harm behaviours	146.0	503.0	Question asked: "Have you deliberately harmed yourself, whether or not you meant to end your life?"
132	20499.0	0.0	Ever sought or received professional help for mental distress	Sought help for mental distress	Mental health and socio-affective factors	Mental distress	137.0	502.0	Question asked: "In your life, did you seek or receive help from a professional (medical doctor, psychologist, social worker, counsellor, nurse, clergy, or other helping professional) for mental distress, psychological problems or unusual experiences?"
133	20500.0	0.0	Ever suffered mental distress preventing usual activities	Mental distress affecting daily activities	Mental health and socio-affective factors	Mental distress	137.0	502.0	Question asked: "In your life, have you suffered from a period of mental distress that prevented you from doing your usual activities?"
134	20453.0	0.0	Ever taken cannabis	Cannabis usage	Mental health and socio-affective factors	Cannabis use	143.0	526.0	Question asked: "Have you taken CANNABIS (marijuana, grass, hash, ganja, blow, draw, skunk, weed, spliff, dope), even if it was a long time ago?"
135	20479.0	0.0	Ever thought that life not worth living	Thought life was not worth living	Mental health and socio-affective factors	Self-harm behaviours	146.0	535.0	Question asked: "Many people have thoughts that life is not worth living. Have you felt that way?"
136	20425.0	0.0	Ever worried more than most people would in similar situation	Worried more than others in similar situations	Mental health and socio-affective factors	Anxiety	140.0	502.0	Question asked: "People differ a lot in how much they worry about things. Did you ever have a time when you worried a lot more than most people would in your situation?"
137	1757.0	2.0	Facial ageing	Facial ageing	Lifestyle and environment	Sun exposure	100055.0	100435.0	ACE touchscreen question "Do people say that you look:"
138	2296.0	0.0	Falls in the last year	Falls in the last year	Body injuries and illnesses	General health	100042.0	100539.0	ACE touchscreen question "In the last year have you had any falls?"
139	4559.0	2.0	Family relationship satisfaction	Family relationship satisfaction	Mental health and socio-affective factors	Mental health	100060.0	100478.0	ACE touchscreen question "In general how satisfied are you with your FAMILY RELATIONSHIPS?" <p>Question was introduced part way through fieldwork in April 2009.
140	20487.0	0.0	Felt hated by family member as a child	Felt hated by family member as a child	Mental health and socio-affective factors	Traumatic events	145.0	532.0	Question asked: "When I was growing up... I felt that someone in my family hated me"
141	20489.0	0.0	Felt loved as a child	Felt loved as a child	Mental health and socio-affective factors	Traumatic events	145.0	532.0	Question asked: "When I was growing up... I felt loved"
142	20498.0	0.0	Felt very upset when reminded of stressful experience in past month	Felt upset by reminders of past stress	Mental health and socio-affective factors	Traumatic events	145.0	534.0	Question asked: "Next is a list of problems and complaints that people sometimes have in response to such extremely stressful experiences. Please indicate how much you have been bothered by that problem in the past month: Feeling very upset when something reminded you of a stressful experience?"
143	4581.0	2.0	Financial situation satisfaction	Financial situation satisfaction	Mental health and socio-affective factors	Mental health	100060.0	100478.0	ACE touchscreen question "In general how satisfied are you with your FINANCIAL SITUATION?" <p>Question was introduced part way through fieldwork in April 2009.
144	3063.0	0.0	Forced expiratory volume in 1-second (FEV1)	Forced expiratory volume in 1-second (FEV1)	Body composition and body morphology	Spirometry	100020.0	0.0	FEV1 value calculated from blow
145	3062.0	0.0	Forced vital capacity (FVC)	Forced vital capacity (FVC)	Body composition and body morphology	Spirometry	100020.0	0.0	FVC value calculated from blow
146	20414.0	0.0	Frequency of drinking alcohol	Alcohol intake	Diet and alcohol	Alcohol use	142.0	521.0	Question asked: "How often do you have a drink containing alcohol?"
147	1309.0	0.0	Fresh fruit intake	Fresh fruit intake	Diet and alcohol	Diet	100052.0	100373.0	ACE touchscreen question "About how many pieces of FRESH fruit would you eat per DAY? (Count one apple, one banana, 10 grapes etc as one piece; put '0' if you do not eat any)"<p>The following checks were performed:<ul><li>If answer > 50 then rejected</li></ul><p>If the participant activated the Help button they were shown the message:<br><table><tr><td><i>Please provide an average considering you…
148	4570.0	2.0	Friendships satisfaction	Friendships satisfaction	Mental health and socio-affective factors	Mental health	100060.0	100478.0	ACE touchscreen question "In general how satisfied are you with your FRIENDSHIPS?" <p>Question was introduced part way through fieldwork in April 2009.
149	20458.0	0.0	General happiness	General happiness	Mental health and socio-affective factors	Happiness and subjective well-being	147.0	537.0	Question asked: "In general how happy are you?"
150	20459.0	0.0	General happiness with own health	General happiness with own health	Mental health and socio-affective factors	Happiness and subjective well-being	147.0	537.0	Question asked: "In general how happy are you with your HEALTH?"
151	46.0	0.0	Hand grip strength (left)	Hand grip strength (left)	Body composition and body morphology	Hand grip strength	100019.0	0.0	Left grip strength. <br> <br> An issue has been identified with the a small amount of grip strength data (~F46~ and ~F47~) collected in Cheadle during the first repeat visit in 2013 (Instance 1). We are working on modelling a correction factor for this data. In the meantime, researchers are advised to treat the 2013 grip strength data with caution. <br> In particular, readings from dynamometer 73…
152	47.0	0.0	Hand grip strength (right)	Hand grip strength (right)	Body composition and body morphology	Hand grip strength	100019.0	0.0	Right grip strength. <br> <br> An issue has been identified with the a small amount of grip strength data (~F46~ and ~F47~) collected in Cheadle during the first repeat visit in 2013 (Instance 1). We are working on modelling a correction factor for this data. In the meantime, researchers are advised to treat the 2013 grip strength data with caution. <br> In particular, readings from dynamometer 7…
153	1707.0	0.0	Handedness (chirality/laterality)	Handedness (chirality/laterality)	Early life factors	Early life factors	100033.0	100430.0	ACE touchscreen question "Are you right or left handed?" <br><br>This question was dropped from the touchscreen protocol on 24/10/2016.
154	4106.0	2.0	Heel bone mineral density (BMD) T-score, automated (left)	Heel bone mineral density (BMD) T-score, automated (left)	Bone health	Bone-densitometry of heel	100018.0	0.0	This T-score is calculated from the ultrasound heel BMD measurement and is based on a person's bone density compared with what is normally expected in someone of the same sex. The units of the T-score are the number of standard deviations (SD) that the bone density is above or below the standard.
155	4125.0	2.0	Heel bone mineral density (BMD) T-score, automated (right)	Heel bone mineral density (BMD) T-score, automated (right)	Bone health	Bone-densitometry of heel	100018.0	0.0	This T-score is calculated from the ultrasound heel BMD measurement and is based on a person's bone density compared with what is normally expected in someone of the same sex. The units of the T-score are the number of standard deviations (SD) that the bone density is above or below the standard.
157	49.0	0.0	Hip circumference	Hip circumference	Body composition and body morphology	Body size measures	100010.0	0.0	Hip circumference
158	20118.0	0.0	Home area population density - urban or rural	Home area population density - urban or rural	Lifestyle and environment	Reception	100024.0	91.0	The classification is derived by combining each participants home postcode with data generated from the 2001 census from the Office of National Statistics, using the Geoconvert tool from <a href="http://cdu.mimas.ac.uk/" class="basic">Census Dissemination Unit</a>.
159	1518.0	0.0	Hot drink temperature	Hot drink temperature	Diet and alcohol	Diet	100052.0	100398.0	ACE touchscreen question "How do you like your hot drinks? (Such as coffee or tea)"
160	23110.0	0.0	Impedance of arm (left)	Impedance of arm (left)	Body composition and body morphology	Body composition by impedance	100009.0	0.0	Body composition estimation by impedance measurement. Impedance of left arm, ohm<p>Measured impedance of left arm. Range 150 - 1200 (ohms) in 1 (ohms) increments.
161	23109.0	0.0	Impedance of arm (right)	Impedance of arm (right)	Body composition and body morphology	Body composition by impedance	100009.0	0.0	Body composition estimation by impedance measurement. Impedance of right arm, oh<p>Measured impedance of right arm. Range 150 - 1200 (ohms) in 1 (ohms) increments.
162	23108.0	0.0	Impedance of leg (left)	Impedance of leg (left)	Body composition and body morphology	Body composition by impedance	100009.0	0.0	Body composition estimation by impedance measurement. Impedance of left leg, ohm<p>Measured impedance of left leg. Range 150 - 1200 (ohms) in 1 (ohms) increments.
163	23107.0	0.0	Impedance of leg (right)	Impedance of leg (right)	Body composition and body morphology	Body composition by impedance	100009.0	0.0	Body composition estimation by impedance measurement. Impedance of right leg, oh<p>Measured impedance of right leg. Range 150 - 1200 (ohms) in 1 (ohms) increments.
164	23106.0	0.0	Impedance of whole body	Impedance of whole body	Body composition and body morphology	Body composition by impedance	100009.0	0.0	Body composition estimation by impedance measurement. Impedance of whole body. is Range 150 - 1200ohms in 1ohm increments.
165	20007.0	2.0	Interpolated Age of participant when cancer first diagnosed	Cancer : diagnostic age (first time)	Body injuries and illnesses	Medical conditions	100074.0	13.0	This is the interpolated time when the participant indicated the corresponding cancer was first diagnosed by a doctor, given as their estimated age. <ul> <li>If the participant gave a calendar year, then the best-fit time is their age at the mid-point of that year. For example if the year was given as 1970, and the participant was born on 1 April 1950, then their age on 1st July 1970 is 20.25</li…
166	20007.0	2.1	Interpolated Age of participant when cancer first diagnosed	Cancer : diagnostic age (second time)	Body injuries and illnesses	Medical conditions	100074.0	13.0	This is the interpolated time when the participant indicated the corresponding cancer was first diagnosed by a doctor, given as their estimated age. <ul> <li>If the participant gave a calendar year, then the best-fit time is their age at the mid-point of that year. For example if the year was given as 1970, and the participant was born on 1 April 1950, then their age on 1st July 1970 is 20.25</li…
167	20009.0	2.0	Interpolated Age of participant when non-cancer illness first diagnosed	Non-cancer illness: diagnostic age (first time)	Body injuries and illnesses	Medical conditions	100074.0	13.0	This is the interpolated time when the participant indicated the corresponding condition was first diagnosed by a doctor, given as their estimated age. <ul> <li>If the participant gave a calendar year, then the best-fit time is their age at the mid-point of that year. For example if the year was given as 1970, and the participant was born on 1 April 1950, then their age on 1st July 1970 is 20.25<…
168	20009.0	2.1	Interpolated Age of participant when non-cancer illness first diagnosed	Non-cancer illness: diagnostic age (second time)	Body injuries and illnesses	Medical conditions	100074.0	13.0	This is the interpolated time when the participant indicated the corresponding condition was first diagnosed by a doctor, given as their estimated age. <ul> <li>If the participant gave a calendar year, then the best-fit time is their age at the mid-point of that year. For example if the year was given as 1970, and the participant was born on 1 April 1950, then their age on 1st July 1970 is 20.25<…
169	20009.0	2.2	Interpolated Age of participant when non-cancer illness first diagnosed	Non-cancer illness: diagnostic age (third time)	Body injuries and illnesses	Medical conditions	100074.0	13.0	This is the interpolated time when the participant indicated the corresponding condition was first diagnosed by a doctor, given as their estimated age. <ul> <li>If the participant gave a calendar year, then the best-fit time is their age at the mid-point of that year. For example if the year was given as 1970, and the participant was born on 1 April 1950, then their age on 1st July 1970 is 20.25<…
170	20009.0	2.3	Interpolated Age of participant when non-cancer illness first diagnosed	Non-cancer illness: diagnostic age (fourth time)	Body injuries and illnesses	Medical conditions	100074.0	13.0	This is the interpolated time when the participant indicated the corresponding condition was first diagnosed by a doctor, given as their estimated age. <ul> <li>If the participant gave a calendar year, then the best-fit time is their age at the mid-point of that year. For example if the year was given as 1970, and the participant was born on 1 April 1950, then their age on 1st July 1970 is 20.25<…
171	20009.0	2.4	Interpolated Age of participant when non-cancer illness first diagnosed	Non-cancer illness: diagnostic age (fifth time)	Body injuries and illnesses	Medical conditions	100074.0	13.0	This is the interpolated time when the participant indicated the corresponding condition was first diagnosed by a doctor, given as their estimated age. <ul> <li>If the participant gave a calendar year, then the best-fit time is their age at the mid-point of that year. For example if the year was given as 1970, and the participant was born on 1 April 1950, then their age on 1st July 1970 is 20.25<…
172	20009.0	2.5	Interpolated Age of participant when non-cancer illness first diagnosed	Non-cancer illness: diagnostic age (sixth time)	Body injuries and illnesses	Medical conditions	100074.0	13.0	This is the interpolated time when the participant indicated the corresponding condition was first diagnosed by a doctor, given as their estimated age. <ul> <li>If the participant gave a calendar year, then the best-fit time is their age at the mid-point of that year. For example if the year was given as 1970, and the participant was born on 1 April 1950, then their age on 1st July 1970 is 20.25<…
173	20009.0	2.6	Interpolated Age of participant when non-cancer illness first diagnosed	Non-cancer illness: diagnostic age (seventh time)	Body injuries and illnesses	Medical conditions	100074.0	13.0	This is the interpolated time when the participant indicated the corresponding condition was first diagnosed by a doctor, given as their estimated age. <ul> <li>If the participant gave a calendar year, then the best-fit time is their age at the mid-point of that year. For example if the year was given as 1970, and the participant was born on 1 April 1950, then their age on 1st July 1970 is 20.25<…
174	20009.0	2.7	Interpolated Age of participant when non-cancer illness first diagnosed	Non-cancer illness: diagnostic age (eighth time)	Body injuries and illnesses	Medical conditions	100074.0	13.0	This is the interpolated time when the participant indicated the corresponding condition was first diagnosed by a doctor, given as their estimated age. <ul> <li>If the participant gave a calendar year, then the best-fit time is their age at the mid-point of that year. For example if the year was given as 1970, and the participant was born on 1 April 1950, then their age on 1st July 1970 is 20.25<…
175	20011.0	2.0	Interpolated Age of participant when operation took place	Operation : age when took place (first time)	Body injuries and illnesses	Operations	100076.0	13.0	This is the age participant indicated they were when the corresponding operation took place.
176	20011.0	2.1	Interpolated Age of participant when operation took place	Operation : age when took place (second time)	Body injuries and illnesses	Operations	100076.0	13.0	This is the age participant indicated they were when the corresponding operation took place.
177	20011.0	2.2	Interpolated Age of participant when operation took place	Operation : age when took place (third time)	Body injuries and illnesses	Operations	100076.0	13.0	This is the age participant indicated they were when the corresponding operation took place.
178	20011.0	2.3	Interpolated Age of participant when operation took place	Operation : age when took place (fourth time)	Body injuries and illnesses	Operations	100076.0	13.0	This is the age participant indicated they were when the corresponding operation took place.
179	20011.0	2.4	Interpolated Age of participant when operation took place	Operation : age when took place (fifth time)	Body injuries and illnesses	Operations	100076.0	13.0	This is the age participant indicated they were when the corresponding operation took place.
180	1379.0	0.0	Lamb/mutton intake	Lamb/mutton intake	Diet and alcohol	Diet	100052.0	100377.0	ACE touchscreen question "How often do you eat lamb/mutton? (Do not count processed meats)"<p>If the participant activated the Help button they were shown the message:<br><table><tr><td><i>Please provide an average considering your intake over the last year<br>If you are unsure, please provide an estimate or select Do not know.<br></i></td></tr></table>
181	23116.0	0.0	Leg fat mass (left)	Leg fat mass (left)	Body composition and body morphology	Body composition by impedance	100009.0	0.0	Body composition estimation by impedance measurement. Left leg fat mass<p>Left leg free mass in Kg, 0.1 increments.
182	23112.0	0.0	Leg fat mass (right)	Leg fat mass (right)	Body composition and body morphology	Body composition by impedance	100009.0	0.0	Body composition estimation by impedance measurement. Right leg fat mass<p>Right leg fat mass in Kg, 0.1 increments.
183	23115.0	0.0	Leg fat percentage (left)	Leg fat percentage (left)	Body composition and body morphology	Body composition by impedance	100009.0	0.0	Body composition estimation by impedance measurement. Left leg fat percentage<p>Range 1-75% in 0.1% increments.
184	23111.0	0.0	Leg fat percentage (right)	Leg fat percentage (right)	Body composition and body morphology	Body composition by impedance	100009.0	0.0	Body composition estimation by impedance measurement. Right leg fat percentages<p>Range 1-75% in 0.1% increments.
185	23117.0	0.0	Leg fat-free mass (left)	Leg fat-free mass (left)	Body composition and body morphology	Body composition by impedance	100009.0	0.0	Body composition estimation by impedance measurement. Left leg fat free mass.<p>Left leg fat free mass in Kg, 0.1 increments.
186	23113.0	0.0	Leg fat-free mass (right)	Leg fat-free mass (right)	Body composition and body morphology	Body composition by impedance	100009.0	0.0	Body composition estimation by impedance measurement. Right leg fat free mass.<p>Right leg fat free mass in Kg, 0.1 increments.
187	23118.0	0.0	Leg predicted mass (left)	Leg predicted mass (left)	Body composition and body morphology	Body composition by impedance	100009.0	0.0	Body composition estimation by impedance measurement. Left leg predicted mass.<p>in Kg, 0.1 increments.
188	23114.0	0.0	Leg predicted mass (right)	Leg predicted mass (right)	Body composition and body morphology	Body composition by impedance	100009.0	0.0	Body composition estimation by impedance measurement. Right leg predicted mass.<p>in Kg, 0.1 increments.
189	2188.0	0.0	Long-standing illness, disability or infirmity	Long-standing illness, disability or infirmity	Body injuries and illnesses	General health	100042.0	100349.0	ACE touchscreen question "Do you have any long-standing illness, disability or infirmity?"
190	4836.0	2.0	Loud music exposure frequency	Loud music exposure frequency	Lifestyle and environment	Hearing	100043.0	100637.0	ACE touchscreen question "Have you ever listened to music for more than 3 hours per week at a volume which you would need to shout to be heard or, if wearing headphones, someone else would need to shout for you to hear them?"<p>~F4836~ was collected from all participants except those who indicated they were completely deaf, as defined by their answers to ~F2247~
191	1538.0	0.0	Major dietary changes in the last 5 years	Major dietary changes in the last 5 years	Diet and alcohol	Diet	100052.0	100400.0	ACE touchscreen question "Have you made any major changes to your diet in the last 5 years?"
192	1787.0	0.0	Maternal smoking around birth	Maternal smoking around birth	Early life factors	Early life factors	100033.0	100349.0	ACE touchscreen question "Did your mother smoke regularly around the time when you were born?" <p>~F1787~ was collected from all participants except those who indicated they were adopted as a child, as defined by their answers to ~F1767~ <br><br>This question was dropped from the touchscreen protocol on 24/10/2016.
193	6154.0	2.0	Medication for pain relief, constipation, heartburn	Medication for pain relief, constipation, heartburn	Body injuries and illnesses	Medication	100045.0	100628.0	ACE touchscreen question "Do you regularly take any of the following? (You can select more than one answer)"<p>The following checks were performed:<ul><li>If code -7 was selected, then no additional choices were allowed.</li><li>If code -1 was selected, then no additional choices were allowed.</li><li>If code -3 was selected, then no additional choices were allowed.</li></ul><p>If the participant…
194	1418.0	0.0	Milk type used	Milk type used	Diet and alcohol	Diet	100052.0	100387.0	ACE touchscreen question "What type of milk do you mainly use?"<p>If the participant activated the Help button they were shown the message:<br><table><tr><td><i>If you use more than one type of milk, please select the one that<br>you drink the most.<br>If you are unsure, select Do not know.<br></i></td></tr></table>
195	6179.0	2.0	Mineral and other dietary supplements	Mineral and other dietary supplements	Body injuries and illnesses	Medication	100045.0	100630.0	ACE touchscreen question "Do you regularly take any of the following? (You can select more than one answer)"<p>The following checks were performed:<ul><li>If code -7 was selected, then no additional choices were allowed.</li><li>If code -3 was selected, then no additional choices were allowed.</li></ul>
196	6144.0	2.0	Never eat eggs, dairy, wheat, sugar	Exclude eggs, dairy, wheat, sugar from diet	Diet and alcohol	Diet	100052.0	100385.0	ACE touchscreen question "Which of the following do you NEVER eat? (You can select more than one answer)"<p>The following checks were performed:<ul><li>If code 5 was selected, then no additional choices were allowed.</li><li>If code -3 was selected, then no additional choices were allowed.</li></ul>
197	4825.0	2.0	Noisy workplace	Noisy workplace	Lifestyle and environment	Hearing	100043.0	100637.0	ACE touchscreen question "Have you ever worked in a noisy place where you had to shout to be heard?"<p>~F4825~ was collected from all participants except those who indicated they were completely deaf, as defined by their answers to ~F2247~
198	1339.0	0.0	Non-oily fish intake	Non-oily fish intake	Diet and alcohol	Diet	100052.0	100377.0	ACE touchscreen question "How often do you eat other types of fish? (e.g. cod, tinned tuna, haddock)"<p>If the participant activated the Help button they were shown the message:<br><table><tr><td><i>Please provide an average considering your intake over the last year.<br>If you are unsure, please provide an estimate or select Do not know.<br></i></td></tr></table>
199	136.0	0.0	Number of operations, self-reported	Operations count : self-reported number	Body injuries and illnesses	Operations	100076.0	0.0	Number of operations entered
200	134.0	0.0	Number of self-reported cancers	Cancers count : self-reported number	Body injuries and illnesses	Medical conditions	100074.0	0.0	Number of cancers entered
201	135.0	0.0	Number of self-reported non-cancer illnesses	Non-cancer illnesses : self-reported number	Body injuries and illnesses	Medical conditions	100074.0	0.0	Number of non-cancer illnesses entered
202	1329.0	0.0	Oily fish intake	Oily fish intake	Diet and alcohol	Diet	100052.0	100377.0	ACE touchscreen question "How often do you eat oily fish? (e.g. sardines, salmon, mackerel, herring)"<p>If the participant activated the Help button they were shown the message:<br><table><tr><td><i>Please provide an average considering your intake over the last year.<br>If you are unsure, please provide an estimate or select Do not know.<br>Oily fish include:<br> Salmon Anchovies<br> Trout Sword…
203	2473.0	0.0	Other serious medical condition/disability diagnosed by doctor	Other serious medical conditions and disabilities	Body injuries and illnesses	Medical conditions	100044.0	100603.0	ACE touchscreen question "Has a doctor ever told you that you have had any other serious medical conditions or disabilities?"<p>If the participant activated the Help button they were shown the message:<br><table><tr><td><i>If you are not sure if you have a serious illness<br>or you are not sure that you have had one of the<br>conditions listed previously, enter Do not know<br>and you will be aske…
204	2178.0	0.0	Overall health rating	Overall health rating	Body injuries and illnesses	General health	100042.0	100508.0	ACE touchscreen question "In general how would you rate your overall health?"
205	6159.0	0.0	Pain type(s) experienced in last month	Pain type(s) experienced in last month	Body injuries and illnesses	Pain	100048.0	100553.0	ACE touchscreen question "In the last month have you experienced any of the following that interfered with your usual activites? (You can select more than one answer)"<p>The following checks were performed:<ul><li>If code 8 was selected, then no additional choices were allowed.</li><li>If code -7 was selected, then no additional choices were allowed.</li><li>If code -3 was selected, then no addit…
206	3064.0	0.0	Peak expiratory flow (PEF)	Peak expiratory flow (PEF)	Body composition and body morphology	Spirometry	100020.0	0.0	Peak expiratory flow during blow
207	20523.0	0.0	Physical violence by partner or ex-partner as an adult	Physical violence from ex-/partner	Mental health and socio-affective factors	Traumatic events	145.0	532.0	Question asked: "Since I was sixteen... A partner or ex-partner deliberately hit me or used violence in any other way"
208	20488.0	0.0	Physically abused by family as a child	Physically abused by family as a child	Mental health and socio-affective factors	Traumatic events	145.0	532.0	Question asked: "When I was growing up... People in my family hit me so hard that it left me with bruises or marks"
209	1389.0	0.0	Pork intake	Pork intake	Diet and alcohol	Diet	100052.0	100377.0	ACE touchscreen question "How often do you eat pork? (Do not count processed meats such as bacon or ham)"<p>If the participant activated the Help button they were shown the message:<br><table><tr><td><i>Please provide an average considering your intake over the last year<br>If you are unsure, please provide an estimate or select Do not know.<br></i></td></tr></table>
210	1359.0	0.0	Poultry intake	Poultry intake	Diet and alcohol	Diet	100052.0	100377.0	ACE touchscreen question "How often do you eat chicken, turkey or other poultry? (Do not count processed meats)"<p>If the participant activated the Help button they were shown the message:<br><table><tr><td><i>Please provide an average considering your intake over the last year<br>If you are unsure, please provide an estimate or select Do not know.<br></i></td></tr></table> <p>Poultry include fow…
212	1349.0	0.0	Processed meat intake	Processed meat intake	Diet and alcohol	Diet	100052.0	100377.0	ACE touchscreen question "How often do you eat processed meats (such as bacon, ham, sausages, meat pies, kebabs, burgers, chicken nuggets)?"<p>If the participant activated the Help button they were shown the message:<br><table><tr><td><i>Please provide an average considering your intake over the last year<br>If you are unsure, please provide an estimate or select Do not know.<br></i></td></tr></t…
213	4194.0	2.0	Pulse rate	Pulse rate	Cardiovascular health	Arterial stiffness	100007.0	0.0	Pulse rate during arterial stiffness measurement
214	102.0	0.0	Pulse rate, automated reading	Pulse rate, automated reading	Cardiovascular health	Blood pressure	100011.0	0.0	This is the pulse rate measured during the automated blood pressure readings.
215	21021.0	2.0	Pulse wave Arterial Stiffness index	Pulse wave Arterial Stiffness index	Cardiovascular health	Arterial stiffness	100007.0	0.0	The time between peaks of the waveform (the peak-to-peak time) is divided into the persons height to obtain the Stiffness Index. This value was calculated outside the Assessment Centre visit as the participant height was not known until after the stiffness device had been used.
216	6138.0	0.0	Qualifications	Qualifications	Sociodemographics	Education	100063.0	100305.0	ACE touchscreen question "Which of the following qualifications do you have? (You can select more than one)"<p>The following checks were performed:<ul><li>If code -7 was selected, then no additional choices were allowed.</li><li>If code -3 was selected, then no additional choices were allowed.</li></ul><p>If the participant activated the Help button they were shown the message:<br><table><tr><td>…
217	-1.0	-1.0	Race	Race	Sociodemographics	Ethnicity	100065.0	1001.0	Participant Race Converted from and uses same data encoding as 21000[Ethnic background] which its encoding is 1001
218	20518.0	0.0	Recent changes in speed/amount of moving or speaking	Changes in speed/amount of moving or speaking lately	Mental health and socio-affective factors	Depression	138.0	504.0	Question asked: "Over the last 2 weeks, how often have you been bothered by any of the following problems? [depressive symptoms] Moving or speaking so slowly that other people could have noticed? Or the opposite - being so fidgety or restless that you have been moving around a lot more than usual"
219	20505.0	0.0	Recent easy annoyance or irritability	Easily annoyed or irritable lately	Mental health and socio-affective factors	Anxiety	140.0	504.0	Question asked: "Over the last 2 weeks, how often have you been bothered by any of the following problems? [anxiety symptoms] Becoming easily annoyed or irritable"
220	20510.0	0.0	Recent feelings of depression	Feelings of depression lately	Mental health and socio-affective factors	Depression	138.0	504.0	Question asked: "Over the last 2 weeks, how often have you been bothered by any of the following problems? [depressive symptoms] Feeling down, depressed, or hopeless"
221	20512.0	0.0	Recent feelings of foreboding	Feelings of foreboding lately	Mental health and socio-affective factors	Anxiety	140.0	504.0	Question asked: "Over the last 2 weeks, how often have you been bothered by any of the following problems? [anxiety symptoms] Feeling afraid as if something awful might happen"
222	20507.0	0.0	Recent feelings of inadequacy	Feelings of inadequacy lately	Mental health and socio-affective factors	Depression	138.0	504.0	Question asked: "Over the last 2 weeks, how often have you been bothered by any of the following problems? [depressive symptoms] Feeling bad about yourself or that you are a failure or have let yourself or your family down"
223	20519.0	0.0	Recent feelings of tiredness or low energy	Feelings of tiredness/low energy lately	Mental health and socio-affective factors	Depression	138.0	504.0	Question asked: "Over the last 2 weeks, how often have you been bothered by any of the following problems? [depressive symptoms] Feeling tired or having little energy"
224	20506.0	0.0	Recent feelings or nervousness or anxiety	Feelings of anxiety/nervousness lately	Mental health and socio-affective factors	Anxiety	140.0	504.0	Question asked: "Over the last 2 weeks, how often have you been bothered by any of the following problems? [anxiety symptoms] Feeling nervous, anxious or on edge"
225	20509.0	0.0	Recent inability to stop or control worrying	Difficulty stopping worry lately	Mental health and socio-affective factors	Anxiety	140.0	504.0	Question asked: "Over the last 2 weeks, how often have you been bothered by any of the following problems? [anxiety symptoms] Not being able to stop or control worrying"
226	20514.0	0.0	Recent lack of interest or pleasure in doing things	Diminished pleasure in activities lately	Mental health and socio-affective factors	Depression	138.0	504.0	Question asked: "Over the last 2 weeks, how often have you been bothered by any of the following problems? [depressive symptoms] Little interest or pleasure in doing things"
227	20511.0	0.0	Recent poor appetite or overeating	Poor appetite and overeating lately	Mental health and socio-affective factors	Depression	138.0	504.0	Question asked: "Over the last 2 weeks, how often have you been bothered by any of the following problems? [depressive symptoms] Poor appetite or overeating"
228	20516.0	0.0	Recent restlessness	Feelings of restlessness lately	Mental health and socio-affective factors	Anxiety	140.0	504.0	Question asked: "Over the last 2 weeks, how often have you been bothered by any of the following problems? [anxiety symptoms] Being so restless that it is hard to sit still"
229	20513.0	0.0	Recent thoughts of suicide or self-harm	Having thoughts of self-harm lately	Mental health and socio-affective factors	Depression	138.0	504.0	Question asked: "Over the last 2 weeks, how often have you been bothered by any of the following problems? [depressive symptoms] Thoughts that you would be better off dead or of hurting yourself in some way"
230	20508.0	0.0	Recent trouble concentrating on things	Trouble focusing on tasks lately	Mental health and socio-affective factors	Depression	138.0	504.0	Question asked: "Over the last 2 weeks, how often have you been bothered by any of the following problems? [depressive symptoms] Trouble concentrating on things, such as reading the newspaper or watching television"
231	20515.0	0.0	Recent trouble relaxing	Difficulty relaxing lately	Mental health and socio-affective factors	Anxiety	140.0	504.0	Question asked: "Over the last 2 weeks, how often have you been bothered by any of the following problems? [anxiety symptoms] Trouble relaxing"
232	20520.0	0.0	Recent worrying too much about different things	Excessive worrying lately	Mental health and socio-affective factors	Anxiety	140.0	504.0	Question asked: "Over the last 2 weeks, how often have you been bothered by any of the following problems? [anxiety symptoms] Worrying too much about different things"
233	20497.0	0.0	Repeated disturbing thoughts of stressful experience in past month	Disturbing thoughts of past stress lately	Mental health and socio-affective factors	Traumatic events	145.0	534.0	Question asked: "Next is a list of problems and complaints that people sometimes have in response to such extremely stressful experiences. Please indicate how much you have been bothered by that problem in the past month: Repeated, disturbing memories, thoughts, or images of a stressful experience?"
234	1299.0	0.0	Salad / raw vegetable intake	Salad / raw vegetable intake	Diet and alcohol	Diet	100052.0	100373.0	ACE touchscreen question "On average how many heaped tablespoons of SALAD or RAW vegetables would you eat per DAY? (Include lettuce, tomato in sandwiches; put '0' if you do not eat any)"<p>The following checks were performed:<ul><li>If answer > 50 then rejected</li></ul><p>If the participant activated the Help button they were shown the message:<br><table><tr><td><i>Please provide an average cons…
235	1478.0	0.0	Salt added to food	Salt added to food	Diet and alcohol	Diet	100052.0	100394.0	ACE touchscreen question "Do you add salt to your food? (Do not include salt used in cooking)"<p>If the participant activated the Help button they were shown the message:<br><table><tr><td><i>Please provide an average considering your intake over the last year<br>If you are unsure, please provide an estimate or select Do not know.<br><br></i></td></tr></table>
238	20524.0	0.0	Sexual interference by partner or ex-partner without consent as an adult	Non-consensual sexual Interference by ex-/partners	Mental health and socio-affective factors	Traumatic events	145.0	532.0	Question asked: "Since I was sixteen... A partner or ex-partner sexually interfered with me, or forced me to have sex against my wishes"
239	20490.0	0.0	Sexually molested as a child	Sexually molested as a child	Mental health and socio-affective factors	Traumatic events	145.0	532.0	Question asked: "When I was growing up... Someone molested me (sexually)"
240	20015.0	0.0	Sitting height	Sitting height	Body composition and body morphology	Body size measures	100010.0	0.0	Distance from rump to crown when sitting, calculated as the difference between ~F51~ and ~F3077~.
241	20116.0	0.0	Smoking status	Smoking status	Cardiovascular health	Smoking	100058.0	90.0	This field summarises the current/past smoking status of the participant.
242	20491.0	0.0	Someone to take to doctor when needed as a child	Childhood Health: The Role of a Supportive Caregiver	Mental health and socio-affective factors	Traumatic events	145.0	532.0	Question asked: "When I was growing up... There was someone to take me to the doctor if I needed it"
243	1428.0	2.0	Spread type	Spread type	Diet and alcohol	Diet	100052.0	100388.0	ACE touchscreen question "What type of spread do you mainly use?"<p>If the participant activated the Help button they were shown the message:<br><table><tr><td><i>If you use more than one type of spread, please select the one that<br>you use the most.<br>If you are unsure, select Do not know.<br></i></td></tr></table>
244	26202.0	0.0	Standard PRS for age at menopause (AAM)	Standard PRS for age at menopause (AAM)	Baseline characteristics	Standard PRS	301.0	0.0	Standard PRS Release: Polygenic score for the trait for all UK Biobank participants. External GWAS training data only.
245	26204.0	0.0	Standard PRS for age-related macular degeneration (AMD)	Standard PRS for age-related macular degeneration (AMD)	Eye/Vision impairment	Standard PRS	301.0	0.0	Standard PRS Release: Polygenic score for the trait for all UK Biobank participants. External GWAS training data only.
247	4080.0	0.0	Systolic blood pressure, automated reading	Systolic blood pressure, automated reading	Cardiovascular health	Blood pressure	100011.0	0.0	Blood pressure, automated reading, systolic. Two measures of blood pressure were taken a few moments apart. <p> Range returned by the Omron device is is 0-255
248	2492.0	0.0	Taking other prescription medications	Other prescription medications	Body injuries and illnesses	Medication	100045.0	100603.0	ACE touchscreen question "Do you regularly take any other PRESCRIPTION medications? (Do not forget medications such as puffers or patches)"
249	1488.0	0.0	Tea intake	Tea intake	Diet and alcohol	Diet	100052.0	100373.0	ACE touchscreen question "How many cups of tea do you drink each DAY? (Include black and green tea)"<p>The following checks were performed:<ul><li>If answer < 0 then rejected</li><li>If answer > 99 then rejected</li><li>If answer > 20 then participant asked to confirm</li></ul><p>If the participant activated the Help button they were shown the message:<br><table><tr><td><i>Please provide an avera…
252	20517.0	0.0	Trouble falling or staying asleep, or sleeping too much	Sleep Disruptions: Difficulty Falling or Staying Asleep	Mental health and socio-affective factors	Depression	138.0	504.0	Question asked: "Over the last 2 weeks, how often have you been bothered by any of the following problems? [depressive symptoms] Trouble falling or staying asleep, or sleeping too much"
253	23128.0	0.0	Trunk fat mass	Trunk fat mass	Body composition and body morphology	Body composition by impedance	100009.0	0.0	Body composition estimation by impedance measurement. Trunk fat mass<p>Trunk fat mass in Kg, 0.1 increments.
254	23127.0	0.0	Trunk fat percentage	Trunk fat percentage	Body composition and body morphology	Body composition by impedance	100009.0	0.0	Body composition estimation by impedance measurement. Trunk fat percentages<p>Range 1-75% in 0.1% increments.
255	23129.0	0.0	Trunk fat-free mass	Trunk fat-free mass	Body composition and body morphology	Body composition by impedance	100009.0	0.0	Body composition estimation by impedance measurement. Trunk fat free mass.<p>Trunk fat free mass in Kg, 0.1 increments.
256	23130.0	0.0	Trunk predicted mass	Trunk predicted mass	Body composition and body morphology	Body composition by impedance	100009.0	0.0	Body composition estimation by impedance measurement. Trunk predicted mass<p>in Kg, 0.1 increments.
257	1548.0	2.0	Variation in diet	Variation in diet	Diet and alcohol	Diet	100052.0	100401.0	ACE touchscreen question "Does your diet vary much from week to week?"
258	6150.0	0.0	Vascular/heart problems diagnosed by doctor	Vascular/heart problems	Cardiovascular health	Medical conditions	100044.0	100605.0	ACE touchscreen question "Has a doctor ever told you that you have had any of the following conditions? (You can select more than one answer)"<p>The following checks were performed:<ul><li>If code -7 was selected, then no additional choices were allowed.</li><li>If code -3 was selected, then no additional choices were allowed.</li></ul><p>If the participant activated the Help button they were sho…
259	20529.0	0.0	Victim of physically violent crime	Victim of physically violent crime	Mental health and socio-affective factors	Traumatic events	145.0	533.0	Question asked: "In your life, have you...? Been attacked, mugged, robbed, or been the victim of a physically violent crime"
260	20531.0	0.0	Victim of sexual assault	Victim of sexual assault	Mental health and socio-affective factors	Traumatic events	145.0	533.0	Question asked: "In your life, have you...? Been a victim of a sexual assault, whether by a stranger or someone you knew"
261	6155.0	2.0	Vitamin and mineral supplements	Vitamin and mineral supplements	Diet and alcohol	Medication	100045.0	100629.0	ACE touchscreen question "Do you regularly take any of the following? (You can select more than one answer)"<p>The following checks were performed:<ul><li>If code -7 was selected, then no additional choices were allowed.</li><li>If code -3 was selected, then no additional choices were allowed.</li></ul>
263	48.0	0.0	Waist circumference	Waist circumference	Body composition and body morphology	Body size measures	100010.0	0.0	Waist circumference
264	1528.0	0.0	Water intake	Water intake	Diet and alcohol	Diet	100052.0	100373.0	ACE touchscreen question "How many glasses of water do you drink each DAY? "<p>The following checks were performed:<ul><li>If answer < 0 then rejected</li><li>If answer > 99 then rejected</li><li>If answer > 10 then participant asked to confirm</li></ul><p>If the participant activated the Help button they were shown the message:<br><table><tr><td><i>Please provide an average considering your inta…
265	21002.0	0.0	Weight	Weight	Body composition and body morphology	Body size measures	100010.0	0.0	Weight was measured by a variety of means during the initial Assessment Centre visit. This field amalgamates these values into a single item.
266	2306.0	0.0	Weight change compared with 1 year ago	Weight change in last year	Body composition and body morphology	General health	100042.0	100540.0	ACE touchscreen question "Compared with one year ago, has your weight changed?"
267	2316.0	0.0	Wheeze or whistling in the chest in last year	Wheeze or whistling in the chest in last year	Body injuries and illnesses	Breathing	100037.0	100349.0	ACE touchscreen question "In the last year have you ever had wheeze or whistling in the chest?"
268	23100.0	0.0	Whole body fat mass	Whole body fat mass	Body composition and body morphology	Body composition by impedance	100009.0	0.0	Body composition estimation by impedance measurement. Fat mass<p>Total fat mass in Kg, in 0.1Kg increments.
269	23101.0	0.0	Whole body fat-free mass	Whole body fat-free mass	Body composition and body morphology	Body composition by impedance	100009.0	0.0	Body composition estimation by impedance measurement. Fat free mass<p>Fat free mass in Kg. Increment in 0.1 Kg
270	23102.0	0.0	Whole body water mass	Whole body water mass	Body composition and body morphology	Body composition by impedance	100009.0	0.0	Body composition estimation by impedance measurement. Body water mass<p>Units in Kg. Increments in 0.1 Kg.
271	20530.0	0.0	Witnessed sudden violent death	Witnessed sudden violent death	Mental health and socio-affective factors	Traumatic events	145.0	533.0	Question asked: "In your life, have you...? Witnessed a sudden violent death (eg. murder, suicide, aftermath of an accident)"
272	4537.0	2.0	Work/job satisfaction	Work/job satisfaction	Mental health and socio-affective factors	Mental health	100060.0	100479.0	ACE touchscreen question "In general how satisfied are you with the WORK that you do?" <p>Question was introduced part way through fieldwork in April 2009.
273	-1.0	-1.0	Years Of Education	Years of education	Sociodemographics	Education	100063.0	100305.0	Estimated Years of Education Converted from Data-Field 6138[Qualifications] which its encoding is 100305
